# Supplementary material for: Electrochemical and Mechanistic Study of Reactivities of α-, β-, γ-, and δ-Tocopherol toward Electrogenerated Superoxide in N,N-Dimethylformamide through Proton-Coupled Electron Transfer
Source: Antioxidants (Basel). 2021 Dec 22;11(1):9. doi: 10.3390/antiox11010009 (PMC8773314; doi:10.3390/antiox11010009)
Supplement: Supplementary file 1 [file antioxidants-11-00009-s001.zip]

Archive with 1 entries (1 files):
- antioxidants-1515673-supplementary.pdf
